# Supplementary material for: Identification of Quantitative Proteomic Differences between Mycobacterium tuberculosis Lineages with Altered Virulence
Source: Front Microbiol. 2016 May 31;7:813. doi: 10.3389/fmicb.2016.00813 (PMC4885829; doi:10.3389/fmicb.2016.00813)
Supplement: Supplementary file 2 [file Table2.XLSX]

## Sheet: Sheet1
Supplementary Table 2: The table shows the 23 proteins shortlisted for SRM analysis based on prior observation in a discovery MS experiment and their potential contribution to pathogenicity as demonstrated in in vitro genetic studies according to the TBDB. The phenotype associated with the expression of each protein according to the tuberculist database (http://tuberculist.epfl.ch/) is indicated.
Locus	Protein name	Function	Associated phenotype
Rv0301	Toxic component of toxin-anti toxin system	Negative regulation of translation	Impaired growth when expressed
Rv0833	PE_PGRS13	Unknown	Possible virulnce/adaptation
Rv0899	Outer membrane porin A	Ammonia secretion	Tolerance to acidic conditions, impaired growth at ph 5.5
Rv0901	Uncharacterised membrane protein	Ammonia secretion	Tolerance to acidic conditions, impaired growth at ph 5.5
Rv0966c	Uncharacterised protein	unknown	Highly activated in the early stages of tuberculosis blood brain barrier invasion (CNS TB)
Rv1002c	Probable mannosyl-transferase	protein O-linked mannosylation	Growth and survival in host
Rv1346	Acyl dehydogenase mbtN	Mycobactin synthesis	Tolerance to low nutrient environment, adaptation to intracellular environment
Rv1380	Aspartate carbamoyltransferase	transporter activity	High confidence drug target possibly used for drug transport/modification, essential for growth
Rv1381	Dihydroorotase	hydrolase	Growth and survival in host
Rv1383	Carbamoyl-phosphate synthase small chain	amino acid biosynthesis	Growth and survival in host
Rv1384	Carbamoyl-phosphate synthase large chain	amino acid biosynthesis	Growth and survival in host
Rv1818c	PE_PGRS33	carrier protein	Modulation of host immune response, pathogenesis, response to oxygen and starvation
Rv1980c	Immunogenic protein 64	unknown	Tolerance to starvation, highly immunogenic, diagnostic, vaccine and drug target potential
Rv1997	Probable cation-transporting ATPase F	hydrolase	Implicated in dormancy/persistance, immunogenic, response to hypoxia, NO, CO
Rv2108	PPE36	unknown	Immuno-active membrane component, diagnostic and vaccine target potential
Rv2126c	PE_PGRS_37	unknown	Possible virulnce/adaptation
Rv2136c	Undecaprenyl-diphosphatase	Dephosphorylase, hydrolase	Response to NO and antibiotic, high confidence drug target
Rv2156c	Phospho-N-acetylmuramoyl-pentapeptide-transferase	Lipid synthesis	Growth and survival in host, high confidence drug target
Rv2703	RNA polymerase sigA	Sigma factor for virulence factors	Host immune response modulator, virulence, growth in host, high confidence drug target
Rv3340	metC	methionine biosyntheisis	Growth in host
Rv3412	Uncharacterised protein	Unknown	Difference between clinical and laboratory strains
Rv3621c	PPE65	Unknown	Possible virulnce/adaptation
Rv3709c	Aspartate kinase	Phosphorylation for amino acid synthesis	Growth and survival in host
