# Supplementary material for: Identification of Quantitative Proteomic Differences between Mycobacterium tuberculosis Lineages with Altered Virulence
Source: Front Microbiol. 2016 May 31;7:813. doi: 10.3389/fmicb.2016.00813 (PMC4885829; doi:10.3389/fmicb.2016.00813)
Supplement: Supplementary file 3 [file Table3.XLSX]

## Sheet: Sheet1
Supplementary Table 3: The peptides detected in discovery MS for each of the 23 selected proteins which were subsequently chosen as targets for quantitative SRM analysis. Two peptides were selected for each protein, with the exception of Rv1818c & Rv0833 for which there was only one possible tryptic peptide detected. For each selected peptide the number of transitions indicated were then measured…
Rv locus	Protein name	Total peptides	Chosen peptide 1	#Transitions	Chosen peptide 2	# Transitions
Rv0301	vapC2	3	DFDAIAALTGQK	5	EPPLSAMPVEYLTPR	3
Rv0899	arfA	2	GASALSLSLLSISR	3	SGNTVTLIGDFPDEAAK	4
Rv0901	arfC	2	AGADGSGPQGWLVK	5	IPVVPYAPYGPGSAR	4
Rv0966	Unknown	2	LTTFTLWGSGVLDLR	6	ADLPGAAIGPR	3
Rv1002C	pmt	2	FLNLGSLTDAGTPIFDEK	5	NSVVPLPDAVR	5
Rv1346	mbtN	2	AGTGLAAISWGLAHER	5	FVSLSPIADHIMVVAR	5
Rv1380	pyrB	3	QAMLPGHAVVLHPGPMVR	4	TVVTMFYENSTR	4
Rv1381	pyrC	2	LGLAGWPR	3	LTVGAVAHEGPMAAR	6
Rv1383	carA	2	AGVFSDGALAEPADLIAR	9	IVGIAGIDTR	3
Rv1384	carB	2	AEGLLAVTGDGAHAAR	10	GAFGDLLSAAGLPAPK	4
Rv1980c	mpt64	2	VYQNAGGTHPTTTYK	4	AFDWDQAYR	3
Rv1997	ctpF	2	FGPNTLAVVTR	3	AAAASAVAACHSAGIAVK	5
Rv2108	PPE36	2	LVYDGEPTFSYK	3	EEVIHLVPDVNK	4
Rv2126c	PE_PGRS_37	2	AGAPGTQGDSGDPGPPG	4	GGFADEFTGGFAQGGR	5
Rv2136c	uppP	3	DAVVVGIAQTLALVPGVSR	9	ILSAWLHGLVVK	5
Rv2156	mraY	3	IFMGDTGSLALGGVIAGLSVTSR	7	MAPFHHHFELVGWAETTVIIR	3
Rv2703	sigA	7	DAELTASADSVR	4	EMDITPEK	3
Rv3340	Unknown	3	IGNPTTDVVEQR	4	LYGGTYNLFHYSLAK	5
Rv3412	Unknown	3	GYADASLNEAAPDADR	3	MAVEADLADLAVYEALLAHK	4
Rv3621c	PPE65	2	AFNNFAAPR	3	YGFKPTVIAQPPAGG	3
Rv3709c	ask	2	SSYSDRPGTVVVGSIK	5	TDITFTCSR	3
Rv1818	PE_PGRS33	1	AGLIGDGGDGGAGGNGTGAK	8
Rv0833	PE_PGRS13	1	TDLGGAGGAGGK	4
